# Supplementary material for: Deciphering the genetic landscape of seedling drought stress tolerance in wheat (Triticum aestivum L.) through genome-wide association studies
Source: Front Plant Sci. 2024 Mar 4;15:1351075. doi: 10.3389/fpls.2024.1351075 (PMC10952099; doi:10.3389/fpls.2024.1351075)
Supplement: Supplementary file 8 [file Table_1.xlsx]

## Sheet: Sheet1
Supplementary Table 1. List of genotypes constituting wheat germplasm set along with year of release, place of release, and parentage
Sl.No.	Code	Genotype	Year of release	Place	Parentage
1	G1	NP4	1905	India, Delhi	(S)MUNDIA
2	G2	NP12	1910	India, Delhi	(S)MUNDIA
3	G3	Type11	1913	India, Punjab	Local selection
4	G4	8A	1919	India, Punjab	Local selection
5	G5	9D	1919	India, Punjab	Local selection
6	G6	C518	1933	India, Punjab	Type9/8A
7	G7	C591	1934	India, Punjab	Type9/8B
8	G8	YAQUI 50	1950	Mexico	NEWTHATCH/MARROQUI-588
9	G9	C281	1955	India, Punjab	C 591/NP4
10	G10	C273	1957	India, Punjab	C 591/C 209
11	G11	C286	1958	India, Punjab	TYPE-1 (dr)/KHP (DM)//C 591/3/C 250
12	G12	C285	1960	India, Punjab	C 228/KB 256 G
13	G13	GABO-60	1960	Australia, Western, Perth	SUPREMO/MENTANA//GABO/3/THATCHER/QUERETARO//KENYA/MENTANA/4/GABO
14	G14	GAINES	1961	Washington State University	SELECTION-14(CI-13253)/(CI-12692)SELECTION-3//BURT
15	G15	PITIC-62	1962	Mexico	YAKTANA-54//(SEL.26-1-C)NORIN-10/BREVOR
16	G16	NP-824	1963	India, Delhi	WISCONSIN-245(SEL.44-25-7-5)/NP-770//C-518/NP-165
17	G17	LERMA-ROJO-64	1964	Mexico	YAQUI-50//NORIN-10/BREVOR/3/LERMA-52/4/2*LERMA-ROJO
18	G18	C306	1965	India, Punjab	REGENT/CZECHOSLOVAKIA-3//2*C-591/3/C-217/NIPHAD-4//C-281
19	G19	Sonara 64	1965	India, Delhi	YT54/N10B//2*Y54
20	G20	KALYANSONA	1967	India, Delhi, pantanag, punjab	PENJAMO-62(SIB)/GABO-55
21	G21	SONALIKA	1968	India, Delhi, pantanag	II-53-388/ANDES//(SIB)PITIC-62/3/LERMA-ROJO-64
22	G22	PV 18	1968	India, Punjab	PENJAMO-62/GABO-55
23	G23	WG 357	1973	India, PAU, Gurdaspur	C-273/PV-18
24	G24	WG 377	1975	India, PAU, Gurdaspur	WG-143/USA-255//KALYANSONA
25	G25	HD 2009	1975	India, Delhi	LERMA-ROJO-64-A/NAINARI-60
26	G26	WL 711	1976	India, Punjab	SONALIKA/CHRIS//KALYANSONA
27	G27	WL 1562	1979	India, Punjab	KALYANSONA/JN//UP-301
28	G28	PBW-12	1982	India, Punjab	CIANO-67/GALLO//WL-711
29	G29	HD 2329	1982	India, Delhi	HD-2252/UP-262
30	G30	PBW-54	1983	India, Punjab	HD-2160/WG-377
31	G31	PBW-34	1985	India, Punjab	DURUM-DWARF-S-15/(SIB)CRANE
32	G32	PBW-138	1985	India, Punjab	RAVI-43/HD-2177
33	G33	PBW-120	1985	India, Punjab	WG-377/HD-2160
34	G34	PBW-65	1985	India, Punjab	USA-255/K-816//WL-202
35	G35	PBW-154	1987	India, Punjab	HD-2160/HD-2177
36	G36	PBW-175	1987	India, Punjab	HD-2160/WG-1025
37	G37	PBW-396	1988	India, Punjab	CIANO-67/(MFD)MARIS-FUNDIN//MONCHO(SIB)/3/SERI-82
38	G38	PBW-226	1989	India, Punjab	WG-138/JUSTIN//CHRIS/HIRA
39	G39	PBW-222	1990	India, Punjab	NP-890/HD-2160
40	G40	INQUILAB-91	1991	Pakisthan, Faisalabad	WL-711/(SIB)CROW
41	G41	HD 2285	1991	India, Delhi	249/HD-2160//HD-2186
42	G42	CPAN-3004	1991	India, Karnal	GALLO/AUST-II-61-157//CIANO-67/NOROESTE-66/3/VEERY
43	G43	WH-542	1992	India, Hissar	JUPATECO-73/BLUEJAY//URES-81
44	G44	PBW-343	1995	India, Punjab	NORD-DESPREZ/VG-1944//KALYANSONA//BLUEBIRD/3/YACO(SIB)/4/VEERY-5
45	G45	RAJ-3765	1996	India, Rajasthan	HD-2402/VL-639
46	G46	WL-410	1998	India, Punjab	SONORA-63/S-326//KALYANSONA
47	G47	PBW-527	2005	India, Punjab	PBW-175/PBW-389
48	G48	DBW 17	2006	India, Karnal	CMH-79-A-95/3*CIANO-79//RAJ-3777
49	G49	PBW-550	2007	India, Punjab	WH-594/RAJ-3856//W-485
50	G50	PBW-596	2008	India, Punjab	PBW-343/DHARWAD-DRY//PBW-343
51	G51	PBW-590	2009	India, Punjab	WH-594/RAJ-3814//W-485
52	G52	PBW-621	2011	India, Punjab	KAUZ/ALTAR-84/(AOS)AWNED-ONAS/3/MILAN/KAUZ/4/HUITES
53	G53	HD-2967	2011	India, Delhi	ALONDRA/CUCKOO//URES-81/HD-2160-M/HD-2278
54	G54	PBW-658	2013	India, Punjab	CHINESE-SPRING/TH.SC//3*PAVON-76/3/MIRLO/BUCKBUCK/4/MILAN/5/TILHI
55	G55	PBW-644	2013	India, Punjab	PBW-175/HD-2643
56	G56	WH-1105	2014	India, Hissar	MILAN/S-87230//BABAX
57	G57	PBW-660	2014	India, Punjab	WG-6761/WG-6798
58	G58	HD-3086	2015	India, Delhi	DBW-14/HD-2733//HUW-468
59	G59	PBW-677	2015	India, Punjab	PFAU/MILAN/5/C HEN/AE.SQUAR ROSA//BCN/3/VE E#7/BOW/4/PAST OR
60	G60	PBW-725	2015	India, Punjab	PBW621//GLUPR O/3*PBW 568/3/ PBW 621
61	G61	UNNAT PBW-343	2016	India, Punjab	PBW343/Tc+Lr37//3*PBW343/4/WH890-Ae.umb.3732 amph/CS(s)//WL711 NN/3/3*PBW343
62	G62	UNNAT PBW-550	2017	India, Punjab	PBW550//Yr15/6*Avocet/3/2*PBW550
63	G63	PBW-752	2019	India, Punjab	PBW621/4/PBW343//Yr10/6*Avocet/3/3*PBW343/5/PBW621
64	G64	PBW-1 Zn	-	India, Punjab	T. DICOCCON CI 9309/ AE.SQUARROSA(409)/3/ MILAN/S87230//BAV92/4/ 2*MILAN/S87230//BAV92
65	G65	PBW-765	-	India, Punjab	HD2967/PBW703
66	G66	PBW-780	-	India, Punjab	HD2967/3/Yr/15/6*Avocet//3*PBW343+Lr24+Lr28/4/HD2967
67	G67	PBW-1 Chapati	2020	India, Punjab	WL711/Ae.ovata/CS(s)//WL711 NN/3/3*PBW175
68	G68	PBW-766	2020	India, Punjab	NAC/TH.AC//3*PVN/3/MIRLO/BUC/4/2*PASTOR/5/KACHU/6/KACHU
69	G69	PBW-869	-	India, Punjab	QUAIU#1//2* WHEAR/KRONSTAD F 2004
70	G70	PBW-803	2021	India, Punjab	BWL0762/PBW621//HD3086
71	G71	PBW-843	-	India, Punjab	CHIANTI/WH1105//PBW698
72	G72	BWL 5233	-	India, Punjab	HD2967/KRICHAUFF//HD2967
73	G73	BWL 6974	-	India, Punjab	ACIENDA/2*PBW683
74	G75	BWL 7634	-	India, Punjab	GLUPRO/3*PBW 568//3*PBW550
75	G76	BWL 6964	-	India, Punjab	PBW550//Yr15/6*Avocet/3/2*PBW550/4/GLUPRO/3*PBW568//3*PBW550
76	G77	BWL 7502	-	India, Punjab	PBW550//Yr15/6*Avocet/3/2*PBW550/4/GLUPRO/3*PBW568//3*PBW550
77	G78	BWL 7504	-	India, Punjab	PBW550//Yr15/6*Avocet/3/2*PBW550/4/GLUPRO/3*PBW568//3*PBW550
78	G79	BWL 7507	-	India, Punjab	PBW550//Yr15/6*Avocet/3/2*PBW550/4/GLUPRO/3*PBW568//3*PBW550
79	G80	BWL 7508	-	India, Punjab	PBW550//Yr15/6*Avocet/3/2*PBW550/4/GLUPRO/3*PBW568//3*PBW550
80	G81	BWL 7509	-	India, Punjab	PBW550//Yr15/6*Avocet/3/2*PBW550/4/GLUPRO/3*PBW568//3*PBW550
81	G82	CB 834	-	India, Punjab	ARBON/WL 711
82	G83	CB 835	-	India, Punjab	ARBON/WL 711
83	G84	CB 837	-	India, Punjab	ARBON/WL 711
84	G85	CB 849	-	India, Punjab	ARBON/WL 711
85	G86	CB 851	-	India, Punjab	ARBON/WL 711
86	G87	CB 853	-	India, Punjab	ARBON/WL 711
87	G88	CB 839-1	-	India, Punjab	ARBON/WL 711
88	G89	CB 839-2	-	India, Punjab	ARBON/WL 711
89	G90	CB 847	-	India, Punjab	ARBON/WL 711
90	G91	CB 848	-	India, Punjab	ARBON/WL 711
91	G92	CB 859	-	India, Punjab	ARBON/WL 711
92	G93	CB 1439	-	India, Punjab	ARBON/WL 711
93	G94	CB 1442	-	India, Punjab	ARBON/WL 711
94	G95	CB 1449	-	India, Punjab	ARBON/WL 711
95	G96	CB 1450	-	India, Punjab	ARBON/WL 711
96	G97	KIDEA	-	Mexico	-
97	G98	MUCUY	-	Mexico	-
98	G99	NELOKI	-	Mexico	-
99	G100	PASTOR	1993	Mexico	PFAU/SERI M82//BOW
100	G101	SOKOLL	-	Mexico	PASTOR/3/ALTAR-84/AE.SQ(TR.TA)//OPATA-M-85
101	G102	PN25	-	India, Punjab	PBW114/AT14128//BWL3531
102	G103	PN73	-	India, Punjab	PBW114/AT14128//BWL3531
103	G104	PN109	-	India, Punjab	PBW114/AT14128//BWL3531
104	G105	PN150	-	India, Punjab	PBW114/AT14128//BWL4444
105	G106	PN160	-	India, Punjab	PBW114/AT14128//BWL3531
106	G107	PN212	-	India, Punjab	PBW114/AT14128//BWL3531
107	G108	PN213	-	India, Punjab	PBW114/AT14128//BWL3531
108	G109	PN221	-	India, Punjab	PBW114/AT14128//BWL3531
109	G110	PN259	-	India, Punjab	PDW233/AT14135//BWL3531
110	G111	PN270	-	India, Punjab	PDW233/AT14135//BWL4444
111	G112	PN317	-	India, Punjab	PDW233/AT14135//BWL4444
112	G113	PN341	-	India, Punjab	PDW233/AT14135//BWL4444
113	G114	PN417	-	India, Punjab	PDW233/AT14135//BWL3531
114	G115	PN530	-	India, Punjab	PBW114/AT14170//BWL3531
115	G116	PN545	-	India, Punjab	PBW114/AT14170//BWL3531
116	G117	PN546	-	India, Punjab	PBW114/AT14170//BWL4444
117	G118	PN603	-	India, Punjab	PBW114/AT14170//BWL3531
118	G119	PN607	-	India, Punjab	PBW114/AT14170//BWL4444
119	G120	PN682	-	India, Punjab	PBW114/AT14170//BWL4444
120	G121	PN734	-	India, Punjab	PBW114/AT14170//BWL3531
121	G122	PN741	-	India, Punjab	PBW114/AT14170//BWL4444
122	G123	MT-1-14	-	India, Punjab	ACIENTO/2*PBW683
123	G124	MT-1-36	-	India, Punjab	ACIENTO/2*PBW683
124	G125	MT-1-42	-	India, Punjab	ACIENDA/2*PBW683
125	G126	MT-1-46	-	India, Punjab	ACIENDA/2*PBW683
126	G127	MT-1-72	-	India, Punjab	ACIENDA/2*PBW683
127	G128	MT-1-123	-	India, Punjab	BRILLIANT/2*HD 2967
128	G129	MT-1-125	-	India, Punjab	BRILLIANT/2*HD 2967
129	G130	MT-1-165	-	India, Punjab	PULSAR/2*PBW683
130	G131	MT-1-190	-	India, Punjab	PULSAR/2*PBW683
131	G132	MT-1-195	-	India, Punjab	PULSAR/2*PBW683
132	G133	MT-1-198	-	India, Punjab	PULSAR/2*PBW683
133	G134	MT-1-210	-	India, Punjab	PULSAR/2*PBW683
134	G135	MT-1-217	-	India, Punjab	PULSAR/2*PBW683
135	G136	MT-1-229	-	India, Punjab	PULSAR/2*PBW683
136	G137	MT-1-233	-	India, Punjab	PULSAR/2*PBW683
137	G138	MT-1-254	-	India, Punjab	PULSAR/2*PBW683
138	G139	MT-2-13	-	India, Punjab	BUTEO/2*PBW621
139	G140	MT-2-46	-	India, Punjab	CHIANTI/WH 1105//PBW 698
140	G141	MT-3-22	-	India, Punjab	CHIANTI/WH 1105//PBW 698
141	G142	MT-3-24	-	India, Punjab	CHIANTI/WH 1105//PBW 700
142	G143	MT-3-25	-	India, Punjab	CHIANTI/WH 1105//PBW 700
143	G144	MT-3-108	-	India, Punjab	CHIANTI/WH1105//PBW698
144	G145	MT-3-155	-	India, Punjab	OPR-22-R28/2*PBW621
145	G146	MT-3-161	-	India, Punjab	OPR-22-R28/2*PBW621
146	G147	BWL 6530	-	India, Punjab	EXCALIBUR/3*PBW703
147	G148	LT-3-6273	-	India, Punjab	BRILLIANT/2*HD 2967
148	G149	LT-3-6853	-	India, Punjab	ACIENTO/2*PBW 683
149	G150	LT-3-6857	-	India, Punjab	ACIENTO/2*PBW 683
150	G151	LT-4-6899	-	India, Punjab	ACIENTO/2*PBW 683
151	G152	LT-4-6900	-	India, Punjab	ACIENTO/2*PBW 683
152	G153	LT-4-6904	-	India, Punjab	ACIENTO/2*PBW 683
153	G154	MT-1-190	-	India, Punjab	PULSAR/2*PBW683
154	G155	MT-1-195	-	India, Punjab	PULSAR/2*PBW683
155	G156	MT-1-202	-	India, Punjab	PULSAR/2*PBW683
156	G157	MT-1-209	-	India, Punjab	PULSAR/2*PBW683
157	G158	MT-1-210	-	India, Punjab	PULSAR/2*PBW683
158	G159	MT-1-36	-	India, Punjab	ACIENTO/2*PBW683
159	G160	MT-1-38	-	India, Punjab	ACIENDA/2*PBW683
160	G161	MT-1-42	-	India, Punjab	ACIENDA/2*PBW683
161	G162	MT-1-6	-	India, Punjab	ACIENTO/2*PBW683
162	G163	MT-2-37	-	India, Punjab	OREPI/2*PBW 621
163	G164	MT-2-72	-	India, Punjab	MERCIA/2*PBW621
164	G165	MT-3-21	-	India, Punjab	CHIANTI/WH 1105//PBW 698
165	G166	MT-3-22	-	India, Punjab	CHIANTI/WH 1105//PBW 699
166	G167	BWL 3498	-	India, Punjab	WL711-Ae. ovata/CS(s)//3*C306
167	G168	BWL 4429	-	India, Punjab	CS(s)/Ae. speltoides 3585//PBW 550
168	G169	BWL 5233	-	India, Punjab	HD2967/KRICHAUFF//HD2967
169	G170	BWL 5434	-	India, Punjab	OAX 93-15-1//WHEAR/KROSTAD F 2004/7/SHA 7/VEE#5/5/VEE#8//JUP/BJY/3/F-3-71/TRM/4/2*/WEAVER/6/SKAUZ/PARUS//PARUS
170	G171	BWL 5483	-	India, Punjab	HD2967/KRICHAUFF//HD2967
171	G172	PBW-831	-	India, Punjab	PULSAR/2*PBW683
172	G173	PBW-843	-	India, Punjab	CHIANTI/WH1105//PBW698
173	G174	PBW-851	-	India, Punjab	ACIENDA/2*PBW683
174	G175	PBW-858	-	India, Punjab	CHIANTI/WH1105//PBW698
175	G176	PBW-870	-	India, Punjab	ACIENDA/2*PBW683
176	G177	BWL 7646	-	India, Punjab	ACIENDA/HD2967
177	G178	BWL 7655	-	India, Punjab	ACIENDA/HD2967
178	G179	BWL 7668	-	India, Punjab	PR-22-R-28/HD2967
179	G180	BWL 7672	-	India, Punjab	ALBERIC/2*PBW550
180	G181	BWL 7674	-	India, Punjab	ALBERIC/2*PBW550
181	G182	BABAX	1992	Australia	BOW/NACOZARI F76//VEERY/3/BJY/COCORAQUE 75/4/BOW2*/NACOZARI F76//VEERY/3/BJY/COCORAQUE 75/4/
182	G183	BINNU	-	Australia	ARRINO//ERADU*4/VPN1
183	G184	DRYSDALE	2001	Australia, Canberra	HARTOG*3/QUARRION
184	G185	EXCALIBUR	1990	University of Adelaide, Australia	RAC 177/UNICULM 492//RAC 311 S
185	G186	KRICHAUFF	1998	Australia	WARIOUAM//KLOKA/PITIC 62/3/WARIMAX/HALBERD
186	G187	PBW-757	2020	India, Punjab	PBW550//Yr15/6*Avocet/3/2*PBW550/4/GLUPRO/3*PBW568//3*PBW550
187	G188	PBW-771	2020	India, Punjab	BW 9246/2*DBW17
188	G189	PBW-824	2021	India, Punjab	WAXWING//INQ91*2/KUKUNA/3/WBLL1*2/YUKURI/8/2*/NG820/KAUZ/4/SHA7/PRL/VEE#6/3/FASAN/5/MILAN/KAUZ/6/ACHYUTA/77/PBW343*2/KUKUNA
189	G191	BWL 4416	-	India, Punjab	CS(S)/Ae.speltoides 3585//2*PBW550
190	G192	BWL 4417	-	India, Punjab	CS(S)/Ae.speltoides 3585//2*PBW550
191	G193	BWL 4421	-	India, Punjab	CS(S)/Ae.speltoides 3585//2*PBW550
192	G194	BWL 4423	-	India, Punjab	CS(S)/Ae.speltoides 3585//PBW550
193	G195	BWL 4424	-	India, Punjab	CS(S)/Ae.speltoides 3585//PBW550
194	G196	BWL 4425	-	India, Punjab	CS(S)/Ae.speltoides 3585//PBW550
195	G197	BWL 4426	-	India, Punjab	CS(S)/Ae.speltoides 3585//PBW550
196	G198	BWL 4427	-	India, Punjab	CS(S)/Ae.speltoides 3585//PBW550
197	G199	BWL 4431	-	India, Punjab	CS(S)/Ae.speltoides 3585//3*PBW550
198	G200	BWL 4435	-	India, Punjab	CS(S)/Ae.speltoides 3585//PBW550
