# Supplementary material for: Deciphering the genetic landscape of seedling drought stress tolerance in wheat (Triticum aestivum L.) through genome-wide association studies
Source: Front Plant Sci. 2024 Mar 4;15:1351075. doi: 10.3389/fpls.2024.1351075 (PMC10952099; doi:10.3389/fpls.2024.1351075)
Supplement: Supplementary file 9 [file Table_2.xlsx]

## Sheet: Sheet1
Supplementary Table 2. Principal component analysis (PCA) for the seedling traits under control and drought stress conditions
PCs	Eigen Value	Variance Percentage	Cumulative Variance Percentage
Control
PCA1	2.2048	44.0951	44.0951
PCA2	1.864	37.2806	81.3757
PCA3	0.7634	15.2677	96.6435
PCA4	0.1665	3.3304	99.9739
PCA5	0.0013	0.0261	100
Drought stress (20% PEG)
PCA1	3.6426	72.8528	72.8528
PCA2	0.758	15.1593	88.0121
PCA3	0.4116	8.2316	96.2436
PCA4	0.174	3.4807	99.7244
PCA5	0.0138	0.2756	100
