# Supplementary material for: Deciphering the genetic landscape of seedling drought stress tolerance in wheat (Triticum aestivum L.) through genome-wide association studies
Source: Front Plant Sci. 2024 Mar 4;15:1351075. doi: 10.3389/fpls.2024.1351075 (PMC10952099; doi:10.3389/fpls.2024.1351075)
Supplement: Supplementary file 10 [file Table_3.xlsx]

## Sheet: Sheet1
Supplementary Table 3. List of quantitative trait loci (QTL) identified for seedling characteristics under control and drought stress conditions
Treatment	QTLs/SNPs	Chromosome	SNP position (bp)	LOD score	'-log10(P)'	PVE (%)
Germination percentage (GP)
Control	AX94765690	1D	57476693	3.3823	4.1009	4.6393
	AX95227394	2B	65113527	3.8019	4.5434	26.6446
Drought	AX94952105	1A	547573013	4.7157	5.5001	18.5413
	AX94484198	3D	369413294	6.1626	7.0011	23.8321
	AX94928882	3D	613701947	3.9363	4.6847	4.5836
	AX95126745	4A	5464991	7.0333	7.8988	7.9443
	AX94615571	6B	123712887	8.976	9.8918	16.1277
Root length (RL)
Control	AX94468677	4B	597032935	6.7181	7.5742	6.6372
	AX94409401	5D	539071059	4.5712	5.3493	0.332
	AX94548379	6A	591264580	5.6779	6.4997	1.2358
	AX95222115	6A	425861645	6.1259	6.9632	12.1487
	AX94404743	6B	114367132	7.7868	8.6732	17.5914
Drought	AX94733833	1A	592508848	5.2874	6.0948	7.1925
	AX94501214	1B	281707148	5.7491	6.5734	31.7341
	AX95126957	2A	612845080	3.7284	4.4661	6.1612
Shoot length (SL)
Control	AX95657284	1A	535029440	5.0123	5.8089	9.6322
	AX94480117	3B	555683121	6.2771	7.1193	15.6583
	AX94864753	5A	5997442	5.7327	6.5565	11.6055
	AX94931003	6B	471164903	5.6039	6.4231	31.1918
	AX94436861	7B	696615183	3.6417	4.3747	8.5842
Drought	AX94506461	6A	11251322	7.0064	7.8711	13.7387
	AX94746957	6B	25958345	3.6073	4.3385	24.1965
	AX94435006	7A	670872135	3.2964	4.0099	8.9755
Coleoptile length (CL)
Control	AX94535311	4B	457870239	12.79	13.78	22.35
	AX94528523	5B	700520247	5.8	6.63	11.81
	AX95222115	6A	425861645	10.86	11.82	15.36
	AX95652636	6A	176996790	3.1	3.8	17.89
	AX94895229	6B	686687288	5.44	6.25	5.5
Drought	AX94627731	2A	780515627	4.29	5.06	6.61
	AX94429117	4A	68561324	8.14	9.04	6.58
	AX94885660	6B	139413035	6.77	7.63	36.91
	AX94567654	6D	18014962	3.14	3.84	4.3
Seedling vigour (SV)
Control	AX94864753	5A	5997442	3.6	4.33	8.97
Drought	AX95090516	1B	621874684	4.73	5.52	6.75
	AX94561715	3A	9888551	3.02	3.72	15.98
	AX94915611	4A	25213400	3.56	4.29	12.98
	AX95126745	4A	5464991	4.88	5.67	8.52
	AX94652395	4B	612759641	3.51	4.23	5.39
	AX94622804	6B	141634783	4.86	5.65	6.72
QTLs: Quantitative Trait Loci; SNPs: Single Nucleotide Polymorphisms; bp: base pair; LOD: Log of odds; PVE: phenotypic Variance Explained
