# Supplementary material for: Deciphering the genetic landscape of seedling drought stress tolerance in wheat (Triticum aestivum L.) through genome-wide association studies
Source: Front Plant Sci. 2024 Mar 4;15:1351075. doi: 10.3389/fpls.2024.1351075 (PMC10952099; doi:10.3389/fpls.2024.1351075)
Supplement: Supplementary file 11 [file Table_4.xlsx]

## Sheet: Sheet1
Table. S4 List of 216 unique gene models identified from the 12 high-confidence quantitative trait loci (QTL)
QTLs/SNPs	Chromosome	Gene stable ID	Transcript stable ID	Gene position (bp)	GO term name	Interpro Description
AX94501214	1B	TraesCS1B02G162700	TraesCS1B02G162700.1	282121428-282136985	-	-
		TraesCS1B02G162900	TraesCS1B02G162900.1	282429891-282430211	-	EF-Hand 1, calcium-binding site
AX94480117	3B	TraesCS3B02G345000	TraesCS3B02G345000.1	554697360-554701750	protein binding	LIS1 homology motif
		TraesCS3B02G345300	TraesCS3B02G345300.1	555148343-555149367	ATP binding	Protein kinase domain
		TraesCS3B02G346400	TraesCS3B02G346400.2	556048436-556059925	intra-Golgi vesicle-mediated transport	Conserved oligomeric Golgi complex subunit 1
		TraesCS3B02G345800	TraesCS3B02G345800.1	555502989-555507331	metal ion binding	Calcineurin-like phosphoesterase domain, ApaH type
		TraesCS3B02G345200	TraesCS3B02G345200.1	555062922-555064746	integral component of membrane	Gnk2-homologous domain
		TraesCS3B02G346000	TraesCS3B02G346000.1	555549759-555550788	peptidase activity	Peptidase C13, legumain
		TraesCS3B02G345700	TraesCS3B02G345700.2	555270080-555273699	protein binding	WD40 repeat
		TraesCS3B02G345400	TraesCS3B02G345400.1	555155004-555156101	protein ubiquitination	BTB/POZ domain
		TraesCS3B02G347200	TraesCS3B02G347200.1	556645507-556648123	plasma membrane	Protein SOSEKI
		TraesCS3B02G346100	TraesCS3B02G346100.1	555552371-555552781	nucleus	G10 protein
		TraesCS3B02G346800	TraesCS3B02G346800.1	556367760-556369658	protein binding	F-box domain
		TraesCS3B02G345100	TraesCS3B02G345100.1	554986588-554992151	nucleic acid binding	Ribonuclease H-like superfamily
		TraesCS3B02G346200	TraesCS3B02G346200.1	555737279-555738241	-	Protein of unknown function DUF1677, Oryza sativa
		TraesCS3B02G345600	TraesCS3B02G345600.1	555243898-555244989	protein ubiquitination	BTB/POZ domain
		TraesCS3B02G346500	TraesCS3B02G346500.4	556086303-556092539	integral component of membrane	Aspartic peptidase A1 family
		TraesCS3B02G346600	TraesCS3B02G346600.1	556266812-556274502	metal ion binding	XPG/Rad2 endonuclease
		TraesCS3B02G346300	TraesCS3B02G346300.1	555925466-555927416	-	Protein of unknown function DUF1677, Oryza sativa
		TraesCS3B02G347000	TraesCS3B02G347000.1	556487647-556519303	ATP binding	Histidine phosphatase superfamily, clade-2
		TraesCS3B02G346700	TraesCS3B02G346700.1	556349511-556351253	heme binding	Cytochrome P450
		TraesCS3B02G347100	TraesCS3B02G347100.2	556536770-556540601	-	Regulator of chromosome condensation, RCC1
		TraesCS3B02G345900	TraesCS3B02G345900.1	555543503-555546366	chloroplast envelope	-
		TraesCS3B02G346900	TraesCS3B02G346900.1	556486328-556487523	nucleic acid binding	RNA-binding domain superfamily
AX94484198	3D	TraesCS3D02G265900	TraesCS3D02G265900.1	368881399-368887268	cytoplasm	AAA+ ATPase domain
		TraesCS3D02G266000	TraesCS3D02G266000.1	368950870-368951520	nucleus	Histone H3/CENP-A
		TraesCS3D02G266100	TraesCS3D02G266100.2	368957947-368961787	ATP binding	Phosphoribulokinase/uridine kinase
		TraesCS3D02G266200	TraesCS3D02G266200.1	369403409-369409152	integral component of membrane	GPI transamidase component Gaa1
		TraesCS3D02G266300	TraesCS3D02G266300.2	369409743-369417492	nucleus	Matrin/U1-C, C2H2-type zinc finger
		TraesCS3D02G266400	TraesCS3D02G266400.1	369790549-369802074	oxidoreductase activity	Glutamate synthase, alpha subunit, C-terminal
		TraesCS3D02G266500	TraesCS3D02G266500.1	370070070-370070621	-	-
		TraesCS3D02G266600	TraesCS3D02G266600.1	370106548-370106964	-	-
		TraesCS3D02G266700	TraesCS3D02G266700.1	370108377-370112784	nucleus	Sde2, N-terminal ubiquitin domain
		TraesCS3D02G266800	TraesCS3D02G266800.1	370112818-370120354	autophagy	Atg6/Beclin
		TraesCS3D02G266900	TraesCS3D02G266900.1	370123379-370126365	O-acyltransferase activity	O-acyltransferase, WSD1-like, N-terminal
AX94535311	4B	TraesCS4B02G216900	TraesCS4B02G216900.1	457049370-457052911	ATP binding	Phosphatidylinositol-4-phosphate 5-kinase, core
		TraesCS4B02G217000	TraesCS4B02G217000.1	457407331-457417449	intracellular protein transport	HEAT repeat
		TraesCS4B02G217100	TraesCS4B02G217100.1	457770322-457771413	-	The fantastic four family
		TraesCS4B02G217200	TraesCS4B02G217200.2	457796454-457804287	-	DnaJ domain
		TraesCS4B02G217300	TraesCS4B02G217300.1	458124485-458126550	lipid binding	Phospholipase A2
		TraesCS4B02G217400	TraesCS4B02G217400.1	458456678-458460338	DNA-binding transcription factor activity	Myc-type, basic helix-loop-helix (bHLH) domain
AX94864753	5A	TraesCS5A02G008000	TraesCS5A02G008000.1	5286347-5298937	protein binding	Peptidase S1, PA clan
		TraesCS5A02G008100	TraesCS5A02G008100.1	5700716-5719719	serine-type endopeptidase activity	Peptidase S1C
		TraesCS5A02G008200	TraesCS5A02G008200.1	5969479-5972725	-	Peptidase S1, PA clan
		TraesCS5A02G008300	TraesCS5A02G008300.1	5989148-5999236	serine-type endopeptidase activity	Peptidase S1C
		TraesCS5A02G008400	TraesCS5A02G008400.1	6144261-6146054	-	-
		TraesCS5A02G008500	TraesCS5A02G008500.1	6146679-6165534	-	-
		TraesCS5A02G008600	TraesCS5A02G008600.1	6253185-6256500	serine-type endopeptidase activity	Peptidase S1C
		TraesCS5A02G008700	TraesCS5A02G008700.1	6287359-6290472	integral component of membrane	Cytochrome P450
		TraesCS5A02G008800	TraesCS5A02G008800.1	6411078-6413189	integral component of membrane	Cytochrome P450
		TraesCS5A02G008900	TraesCS5A02G008900.1	6422019-6424272	integral component of membrane	Cytochrome P450
		TraesCS5A02G009000	TraesCS5A02G009000.1	6438667-6440111	protein binding	Tetratricopeptide repeat 1
		TraesCS5A02G009100	TraesCS5A02G009100.1	6444931-6449572	protein binding	Ankyrin repeat
		TraesCS5A02G009200	TraesCS5A02G009200.1	6482289-6488020	protein binding	Ankyrin repeat
		TraesCS5A02G009300	TraesCS5A02G009300.1	6489601-6493759	translation elongation factor activity	Translation elongation factor EFTs/EF1B
		TraesCS5A02G009400	TraesCS5A02G009400.1	6522776-6523576	glycolytic process	Fructose-bisphosphate aldolase, class-I
		TraesCS5A02G009500	TraesCS5A02G009500.1	6566567-6570070	protein binding	Peptidase S1, PA clan
		TraesCS5A02G009600	TraesCS5A02G009600.1	6599471-6611564	serine-type endopeptidase activity	Peptidase S1C
		TraesCS5A02G009700	TraesCS5A02G009700.1	6614883-6620347	protein binding	Ankyrin repeat
		TraesCS5A02G009800	TraesCS5A02G009800.1	6621498-6628092	protein binding	Ankyrin repeat
		TraesCS5A02G009900	TraesCS5A02G009900.1	6663221-6663596	calcium ion binding	Calreticulin/calnexin
		TraesCS5A02G010000	TraesCS5A02G010000.1	6665804-6668336	integral component of membrane	Zinc finger, RING-type
		TraesCS5A02G010100	TraesCS5A02G010100.1	6669251-6677498	-	-
		TraesCS5A02G010200	TraesCS5A02G010200.2	6702856-6715117	phosphatase activity	WW domain
		TraesCS5A02G010300	TraesCS5A02G010300.1	6718688-6727277	-	-
		TraesCS5A02G010400	TraesCS5A02G010400.1	6773230-6774222	DNA binding	Transcription factor, MADS-box
		TraesCS5A02G010500	TraesCS5A02G010500.1	6797997-6799208	integral component of membrane	ELO family
		TraesCS5A02G010600	TraesCS5A02G010600.1	6982513-6983531	integral component of membrane	Casparian strip membrane protein domain
AX94528523	5B	TraesCS5B02G547400	TraesCS5B02G547400.1	700330236-700336202	aspartate kinase activity	Aspartate/glutamate/uridylate kinase
		TraesCS5B02G547600	TraesCS5B02G547600.1	700472095-700474580	integral component of membrane	Protein of unknown function DUF594
		TraesCS5B02G550100	TraesCS5B02G550100.1	701519688-701520317	ATP binding	Protein kinase domain
		TraesCS5B02G549300	TraesCS5B02G549300.1	701187602-701189885	glycosyltransferase activity	Nucleotide-diphospho-sugar transferase
		TraesCS5B02G548400	TraesCS5B02G548400.1	700945256-700947048	integral component of membrane	Cytochrome P450
		TraesCS5B02G546500	TraesCS5B02G546500.1	699720646-699725714	integral component of membrane	Phosphatidic acid phosphatase type 2/haloperoxidase
		TraesCS5B02G548600	TraesCS5B02G548600.1	701001929-701002519	heme binding	Cytochrome P450
		TraesCS5B02G546700	TraesCS5B02G546700.1	699946003-699949487	oxidoreductase activity, acting on the CH-OH group of donors, NAD or NADP as acceptor	3-beta hydroxysteroid dehydrogenase/isomerase
		TraesCS5B02G548100	TraesCS5B02G548100.1	700854870-700856601	heme binding	Cytochrome P450
		TraesCS5B02G549700	TraesCS5B02G549700.1	701454371-701460380	membrane	COG complex component, COG2
		TraesCS5B02G547500	TraesCS5B02G547500.1	700417296-700417859	enzyme inhibitor activity	Pectinesterase inhibitor domain
		TraesCS5B02G549500	TraesCS5B02G549500.1	701275059-701278660	-	Nucleotide-diphospho-sugar transferase
		TraesCS5B02G549400	TraesCS5B02G549400.1	701195182-701197517	-	Nucleotide-diphospho-sugar transferase
		TraesCS5B02G547700	TraesCS5B02G547700.1	700553613-700555739	integral component of membrane	Protein of unknown function DUF594
		TraesCS5B02G547800	TraesCS5B02G547800.1	700574102-700575217	protein binding	Sterile alpha motif domain
		TraesCS5B02G549200	TraesCS5B02G549200.1	701174424-701178063	transmembrane transport	Mitochondrial carrier protein
		TraesCS5B02G548300	TraesCS5B02G548300.1	700936413-700939062	heme binding	Cytochrome P450
		TraesCS5B02G546900	TraesCS5B02G546900.1	700209172-700209807	-	Protein of unknown function DUF3123
		TraesCS5B02G548200	TraesCS5B02G548200.1	700917011-700918440	integral component of membrane	Zinc finger, RING-type
		TraesCS5B02G549600	TraesCS5B02G549600.1	701392993-701393646	-	Pollen allergen/Uncharacterized protein Os
		TraesCS5B02G548700	TraesCS5B02G548700.1	701050114-701051876	heme binding	Cytochrome P450
		TraesCS5B02G549100	TraesCS5B02G549100.1	701172708-701174335	peroxisome	Short-chain dehydrogenase/reductase SDR
		TraesCS5B02G547200	TraesCS5B02G547200.1	700230739-700234958	catalytic activity	NAD-dependent epimerase/dehydratase
		TraesCS5B02G549900	TraesCS5B02G549900.1	701465822-701466980	-	Myb/SANT-like domain
		TraesCS5B02G547900	TraesCS5B02G547900.1	700741102-700744445	integral component of membrane	Protein of unknown function DUF594
		TraesCS5B02G549800	TraesCS5B02G549800.4	701460398-701463446	-	RIN4, pathogenic type III effector avirulence factor Avr cleavage site
		TraesCS5B02G548500	TraesCS5B02G548500.1	700997146-700998633	membrane	Expansin
		TraesCS5B02G549000	TraesCS5B02G549000.1	701158488-701163796	-	Leucine-rich repeat domain superfamily
		TraesCS5B02G547100	TraesCS5B02G547100.1	700228554-700229561	-	-
		TraesCS5B02G548900	TraesCS5B02G548900.3	701149598-701155633	phosphatase activity	FCP1 homology domain
		TraesCS5B02G550000	TraesCS5B02G550000.1	701511918-701516803	ATP binding	Protein kinase domain
		TraesCS5B02G546800	TraesCS5B02G546800.1	699950098-699951526	-	-
		TraesCS5B02G547300	TraesCS5B02G547300.2	700235845-700237592	protein binding	F-box-like domain superfamily
		TraesCS5B02G546600	TraesCS5B02G546600.1	699729456-699731225	protein binding	F-box domain
		TraesCS5B02G548800	TraesCS5B02G548800.1	701109753-701109983	-	-
		TraesCS5B02G547000	TraesCS5B02G547000.2	700216666-700225371	oxidoreductase activity, acting on the CH-OH group of donors, NAD or NADP as acceptor	3-beta hydroxysteroid dehydrogenase/isomerase
AX95222115	6A	TraesCS6A02G225800	TraesCS6A02G225800.1	425249485-425253547	integral component of membrane	Glucose-methanol-choline oxidoreductase, N-terminal
		TraesCS6A02G225900	TraesCS6A02G225900.1	425277634-425283693	metal ion binding	Succinate--CoA synthetase, beta subunit
		TraesCS6A02G226000	TraesCS6A02G226000.1	425657311-425658328	-	-
		TraesCS6A02G226100	TraesCS6A02G226100.2	425741848-425746917	zinc ion binding	Zinc finger, ZZ-type
		TraesCS6A02G226200	TraesCS6A02G226200.1	425861350-425862139	response to auxin	Small auxin-up RNA
		TraesCS6A02G226300	TraesCS6A02G226300.1	426176932-426177219	response to auxin	Small auxin-up RNA
		TraesCS6A02G226400	TraesCS6A02G226400.1	426215236-426215547	response to auxin	Small auxin-up RNA
		TraesCS6A02G226500	TraesCS6A02G226500.1	426314889-426324916	integral component of membrane	Fatty acid hydroxylase
		TraesCS6A02G226600	TraesCS6A02G226600.1	426630447-426640210	nucleus	SET domain
AX94506461	6A	TraesCS6A02G021200	TraesCS6A02G021200.1	10488206-10490358	serine-type endopeptidase activity	Peptidase S26A, signal peptidase I
		TraesCS6A02G021300	TraesCS6A02G021300.1	10491634-10496460	integral component of membrane	Putative S-adenosyl-L-methionine-dependent methyltransferase
		TraesCS6A02G021400	TraesCS6A02G021400.1	10507193-10511374	regulation of DNA-templated transcription	Transcription termination factor, mitochondrial/chloroplastic
		TraesCS6A02G021500	TraesCS6A02G021500.1	10517461-10518516	-	-
		TraesCS6A02G021600	TraesCS6A02G021600.1	10559982-10561177	-	-
		TraesCS6A02G021700	TraesCS6A02G021700.1	10918614-10919495	-	-
		TraesCS6A02G021800	TraesCS6A02G021800.1	10923513-10924481	regulation of DNA-templated transcription	Transcription termination factor, mitochondrial/chloroplastic
		TraesCS6A02G021900	TraesCS6A02G021900.1	11006033-11007811	-	Leucine-rich repeat domain superfamily
		TraesCS6A02G022100	TraesCS6A02G022100.1	11114461-11116444	-	Chloramphenicol acetyltransferase-like domain superfamily
		TraesCS6A02G022200	TraesCS6A02G022200.2	11157368-11159968	heme binding	Cytochrome P450
		TraesCS6A02G022300	TraesCS6A02G022300.2	11162069-11171187	RNA binding	LsmAD domain
		TraesCS6A02G022400	TraesCS6A02G022400.1	11231875-11236237	ATP binding	Protein kinase domain
		TraesCS6A02G022500	TraesCS6A02G022500.1	11250000-11252434	structural constituent of ribosome	Mitochondrial 28S ribosomal protein S34
		TraesCS6A02G022600	TraesCS6A02G022600.1	11268350-11274440	acyltransferase activity	Biotin/lipoyl attachment
		TraesCS6A02G022700	TraesCS6A02G022700.1	11280128-11280811	DNA binding	Transcription factor, MADS-box
		TraesCS6A02G022800	TraesCS6A02G022800.1	11413976-11414807	-	Chloramphenicol acetyltransferase-like domain superfamily
		TraesCS6A02G022900	TraesCS6A02G022900.1	11433070-11434111	-	Chloramphenicol acetyltransferase-like domain superfamily
		TraesCS6A02G023000	TraesCS6A02G023000.1	11496482-11500875	-	Leucine-rich repeat domain superfamily
		TraesCS6A02G023100	TraesCS6A02G023100.1	11554651-11558118	hydrolase activity, hydrolyzing O-glycosyl compounds	Glycoside hydrolase, family 32
		TraesCS6A02G023200	TraesCS6A02G023200.1	11568527-11571725	hydrolase activity, hydrolyzing O-glycosyl compounds	Glycoside hydrolase, family 32
		TraesCS6A02G023300	TraesCS6A02G023300.1	11587722-11591011	hydrolase activity, hydrolyzing O-glycosyl compounds	Glycoside hydrolase, family 32
		TraesCS6A02G023400	TraesCS6A02G023400.1	11679111-11681611	-	Leucine-rich repeat domain superfamily
		TraesCS6A02G023500	TraesCS6A02G023500.1	11766624-11767463	-	-
		TraesCS6A02G023600	TraesCS6A02G023600.1	11784200-11788121	RNA binding	Pentatricopeptide repeat
		TraesCS6A02G023700	TraesCS6A02G023700.1	11790646-11791549	integral component of membrane	Zinc finger, RING-type
		TraesCS6A02G023800	TraesCS6A02G023800.1	11840405-11841583	protein binding	F-box-like domain superfamily
		TraesCS6A02G023900	TraesCS6A02G023900.1	11883792-11886291	protein binding	F-box-like domain superfamily
		TraesCS6A02G024000	TraesCS6A02G024000.1	11963972-11966414	-	Peptidase C78, ubiquitin fold modifier-specific peptidase 1/ 2
		TraesCS6A02G024100	TraesCS6A02G024100.1	12055217-12058516	protein binding	Leucine-rich repeat
		TraesCS6A02G024200	TraesCS6A02G024200.1	12077818-12079854	protein binding	Leucine-rich repeat
		TraesCS6A02G024300	TraesCS6A02G024300.1	12117881-12120124	ATP binding	Protein kinase domain
		TraesCS6A02G024400	TraesCS6A02G024400.1	12131874-12133343	integral component of membrane	Very-long-chain 3-ketoacyl-CoA synthase
		TraesCS6A02G024500	TraesCS6A02G024500.1	12227390-12228092	-	-
AX94615571	6B	TraesCS6B02G127100	TraesCS6B02G127100.1	122956023-122957287	-	Protein of unknown function DUF1645, plant
		TraesCS6B02G127200	TraesCS6B02G127200.1	122964627-122965661	protein binding	Pentatricopeptide repeat
		TraesCS6B02G127300	TraesCS6B02G127300.1	122967058-122971513	oxidoreductase activity	FAD-dependent oxidoreductase 2, FAD binding domain
		TraesCS6B02G127400	TraesCS6B02G127400.1	123017063-123018982	protein binding	Pentatricopeptide repeat
		TraesCS6B02G127457	TraesCS6B02G127457.1	123204800-123206266	protein binding	Pentatricopeptide repeat
		TraesCS6B02G127463	TraesCS6B02G127463.1	123229719-123230561	protein binding	Pentatricopeptide repeat
		TraesCS6B02G127500	TraesCS6B02G127500.1	123415596-123417577	protein binding	Pentatricopeptide repeat
		TraesCS6B02G127556	TraesCS6B02G127556.1	123455758-123456054	protein binding	Pentatricopeptide repeat
		TraesCS6B02G127557	TraesCS6B02G127557.1	123456061-123456852	protein binding	Pentatricopeptide repeat
		TraesCS6B02G127603	TraesCS6B02G127603.1	123494177-123496462	protein binding	Pentatricopeptide repeat
		TraesCS6B02G127600	TraesCS6B02G127600.1	123499909-123503951	integral component of membrane	Casparian strip membrane protein domain
		TraesCS6B02G127700	TraesCS6B02G127700.1	123701036-123701353	-	-
		TraesCS6B02G127800	TraesCS6B02G127800.1	123702609-123715378	ATP binding	Protein kinase domain
		TraesCS6B02G127900	TraesCS6B02G127900.1	123724068-123729755	-	Bifunctional inhibitor/plant lipid transfer protein/seed storage helical domain
		TraesCS6B02G128000	TraesCS6B02G128000.2	123738176-123746779	metal ion transport	Zinc/iron permease
		TraesCS6B02G128100	TraesCS6B02G128100.1	123747342-123751102	ATP binding	Protein kinase domain
		TraesCS6B02G128200	TraesCS6B02G128200.1	123829736-123836519	acyltransferase activity, transferring groups other than amino-acyl groups	Diacylglycerol acyltransferase
		TraesCS6B02G128300	TraesCS6B02G128300.1	123838193-123845106	acyltransferase activity, transferring groups other than amino-acyl groups	Phospholipid/glycerol acyltransferase
		TraesCS6B02G128400	TraesCS6B02G128400.3	123910941-123913009	protein binding	F-box domain
		TraesCS6B02G128500	TraesCS6B02G128500.4	124083997-124087349	regulation of DNA-templated transcription	F-box domain
		TraesCS6B02G128600	TraesCS6B02G128600.1	124091073-124091696	-	BURP domain
		TraesCS6B02G128700	TraesCS6B02G128700.2	124384674-124388848	-	BURP domain
		TraesCS6B02G128800	TraesCS6B02G128800.1	124466049-124467116	transferase activity	Polyprenyl synthetase
		TraesCS6B02G128900	TraesCS6B02G128900.1	124476379-124480496	nucleic acid binding	RNA recognition motif domain
		TraesCS6B02G129000	TraesCS6B02G129000.1	124631902-124633283	-	-
AX94404743	6B	TraesCS6B02G118500	TraesCS6B02G118500.1	113445571-113448280	glycosyltransferase activity	Glycosyltransferase 61
		TraesCS6B02G118600	TraesCS6B02G118600.1	113452611-113456279	integral component of membrane	Glycosyltransferase 61
		TraesCS6B02G118700	TraesCS6B02G118700.1	113574595-113579007	integral component of membrane	Glycosyltransferase 61
		TraesCS6B02G118800	TraesCS6B02G118800.1	113588038-113590079	heme binding	Cytochrome P450
		TraesCS6B02G118900	TraesCS6B02G118900.1	113649617-113657905	protein binding	Pentatricopeptide repeat
		TraesCS6B02G119000	TraesCS6B02G119000.1	113770030-113772633	protein binding	Pentatricopeptide repeat
		TraesCS6B02G119026	TraesCS6B02G119026.1	113783457-113784416	protein binding	Pentatricopeptide repeat
		TraesCS6B02G119100	TraesCS6B02G119100.1	113843481-113848340	protein binding	Pentatricopeptide repeat
		TraesCS6B02G119200	TraesCS6B02G119200.1	113986875-113987164	DNA binding	B3 DNA binding domain
		TraesCS6B02G119265	TraesCS6B02G119265.1	114026175-114027449	protein binding	Pentatricopeptide repeat
		TraesCS6B02G119300	TraesCS6B02G119300.1	114058501-114059290	-	-
		TraesCS6B02G119400	TraesCS6B02G119400.1	114143195-114143834	-	-
		TraesCS6B02G119500	TraesCS6B02G119500.1	114156534-114161708	integral component of membrane	-
		TraesCS6B02G119600	TraesCS6B02G119600.1	114260326-114261200	-	-
		TraesCS6B02G119700	TraesCS6B02G119700.1	114334445-114335913	protein binding	F-box domain
		TraesCS6B02G119800	TraesCS6B02G119800.1	114366990-114372653	nucleic acid binding	UBA-like superfamily
		TraesCS6B02G119900	TraesCS6B02G119900.1	114507380-114511418	calmodulin binding	CALMODULIN-BINDING PROTEIN60
		TraesCS6B02G120000	TraesCS6B02G120000.1	114879592-114880826	protein binding	F-box-like domain superfamily
		TraesCS6B02G120100	TraesCS6B02G120100.1	114883804-114884266	-	-
		TraesCS6B02G120200	TraesCS6B02G120200.1	115068388-115069119	-	-
AX94931003	6B	TraesCS6B02G261300	TraesCS6B02G261300.1	471178359-471180048	-	-
		TraesCS6B02G260900	TraesCS6B02G260900.1	470921987-470922172	-	-
		TraesCS6B02G262000	TraesCS6B02G262000.1	471675673-471676886	serine-type endopeptidase activity	ATP-dependent Clp protease proteolytic subunit
		TraesCS6B02G261500	TraesCS6B02G261500.1	471232702-471235523	-	Thioredoxin domain
		TraesCS6B02G260200	TraesCS6B02G260200.1	470800563-470802789	-	E2F-associated phosphoprotein
		TraesCS6B02G260800	TraesCS6B02G260800.2	470918657-470921934	catalytic activity	Nitrilase/cyanide hydratase, conserved site
		TraesCS6B02G261000	TraesCS6B02G261000.1	470992398-471001839	catalytic activity	Nitrilase/cyanide hydratase, conserved site
		TraesCS6B02G260300	TraesCS6B02G260300.1	470808922-470810315	protein binding	F-box domain
		TraesCS6B02G261900	TraesCS6B02G261900.1	471628682-471631085	-	ACT domain
		TraesCS6B02G260500	TraesCS6B02G260500.1	470825718-470831560	FMN binding	Pyridoxamine 5'-phosphate oxidase
		TraesCS6B02G261700	TraesCS6B02G261700.1	471306774-471314023	serine-type carboxypeptidase activity	Peptidase S10, serine carboxypeptidase
		TraesCS6B02G261600	TraesCS6B02G261600.1	471277405-471277773	-	-
		TraesCS6B02G260700	TraesCS6B02G260700.1	470913286-470917399	catalytic activity	Nitrilase/cyanide hydratase, conserved site
		TraesCS6B02G261200	TraesCS6B02G261200.1	471167118-471168448	-	-
		TraesCS6B02G261400	TraesCS6B02G261400.1	471180551-471181877	protein binding	Tetratricopeptide-like helical domain superfamily
		TraesCS6B02G260400	TraesCS6B02G260400.1	470822130-470825251	integral component of membrane	Galectin, carbohydrate recognition domain
		TraesCS6B02G261800	TraesCS6B02G261800.1	471506970-471510642	-	SET domain-containing protein 9
		TraesCS6B02G260100	TraesCS6B02G260100.1	470786021-470795563	inositol phosphate dephosphorylation	Inositol monophosphatase-like
AX94885660	6B	TraesCS6B02G140200	TraesCS6B02G140200.1	138643641-138645626	cysteine-type peptidase activity	Cathepsin propeptide inhibitor domain (I29)
		TraesCS6B02G140300	TraesCS6B02G140300.1	139416458-139417756	-	-
		TraesCS6B02G140400	TraesCS6B02G140400.1	139444367-139445136	-	Myb/SANT-like domain
		TraesCS6B02G140500	TraesCS6B02G140500.1	139883785-139886327	protein binding	F-box domain
		TraesCS6B02G140600	TraesCS6B02G140600.1	139893280-139894535	nucleus	Ubiquitin-like domain
		TraesCS6B02G140700	TraesCS6B02G140700.1	140089557-140093132	intracellular protein transport	Longin-like domain superfamily
		TraesCS6B02G140800	TraesCS6B02G140800.1	140331072-140333562	protein binding	F-box domain
